# Supplementary material for: Activation of the Monocyte/Macrophage System and Abnormal Blood Levels of Lymphocyte Subpopulations in Individuals with Autism Spectrum Disorder: A Systematic Review and Meta-Analysis
Source: Int J Mol Sci. 2022 Nov 18;23(22):14329. doi: 10.3390/ijms232214329 (PMC9699353; doi:10.3390/ijms232214329)
Supplement: Supplementary file 1 [file ijms-23-14329-s001.zip]

Archive with 1 entries (1 files):
- ijms-1941773-SI.pdf
